# Supplementary material for: Optimized training for jumping performance using the force-velocity imbalance: Individual adaptation kinetics
Source: PLoS One. 2019 May 15;14(5):e0216681. doi: 10.1371/journal.pone.0216681 (PMC6519828; doi:10.1371/journal.pone.0216681)
Supplement: S1 Dataset — (XLSX) [file pone.0216681.s001.xlsx]

## Sheet: Hoja1
	PRE					OPTIMIZED					DETRAINING_W-1					DETRAINING_W-2					DETRAINING_W-3
Subject	SJ (m)	F (N/kg)	v (m/s)	P (W/kg)	Fvimb	SJ (m)	F (N/kg)	v (m/s)	P (W/kg)	Fvimb	SJ (m)	F (N/kg)	v (m/s)	P (W/kg)	Fvimb	SJ (m)	F (N/kg)	v (m/s)	P (W/kg)	Fvimb	SJ (m)	F (N/kg)	v (m/s)	P (W/kg)	Fvimb
1	0.331	24.4378	5.10692	31.2005	66.7953	0.42	39.2275	3.00099	29.4303	9.14077	0.422	38.7918	3.04009	29.4826	11.3092	0.419	38.7795	3.03074	29.3827	11.0571	0.417	38.4785	3.05191	29.3583	12.3579
2	0.266	24.343	5.06365	30.8161	71.0341	0.352	40.3335	2.76803	27.9111	10.1846	0.354	40.1229	2.77941	27.8795	11.0152	0.348	39.8137	2.76479	27.5192	11.1931	0.348	39.7608	2.77751	27.609	11.727
3	0.287	25.0994	3.65953	22.9631	51.826	0.383	36.7591	2.89078	26.5656	10.3651	0.383	36.6771	2.90645	26.65	11.0455	0.379	36.421	2.89774	26.3846	11.4065	0.382	36.384	2.92219	26.5802	12.2327
4	0.29	28.3504	4.0187	28.483	58.0904	0.34	41.5006	2.69726	27.9845	8.51804	0.341	40.8274	2.74917	28.0603	11.7122	0.338	40.5887	2.74206	27.8241	11.9671	0.338	40.5887	2.74206	27.8241	11.9671
5	0.271	24.9357	4.10401	25.5841	60.6035	0.341	37.7571	2.73437	25.8105	10.4721	0.341	37.1835	2.7797	25.8398	13.2708	0.337	36.8263	2.76749	25.4791	13.7168	0.335	36.6099	2.7594	25.2553	13.9693
6	0.364	30.9197	4.91574	37.9983	63.4626	0.458	49.0787	3.14463	38.5836	9.48646	0.46	48.4301	3.20306	38.7811	12.3601	0.46	48.6632	3.19415	38.8594	11.7117	0.457	48.3459	3.19605	38.629	12.2835
7	0.308	33.6664	3.50773	29.5232	46.4167	0.342	44.4047	2.69187	29.8829	7.98297	0.345	44.0476	2.75297	30.3154	10.8413	0.338	43.0204	2.77121	29.8046	13.3878	0.335	42.7642	2.76907	29.6043	13.7967
8	0.294	27.044	4.45926	30.1491	63.4107	0.331	40.0132	2.69717	26.9806	10.0395	0.335	39.3903	2.76369	27.2156	13.5974	0.33	39.3385	2.73943	26.9413	12.9164	0.326	38.8626	2.75491	26.7658	14.4352
9	0.364	35.5097	3.79569	33.6959	46.1141	0.394	45.778	2.92607	33.4875	9.83818	0.396	45.46	2.9564	33.5995	11.4083	0.393	45.2115	2.9531	33.3785	11.7447	0.39	44.8737	2.95728	33.176	12.483
10	0.3	23.8086	5.36185	31.9145	70.9566	0.344	37.4854	2.72902	25.5746	9.59121	0.345	37.1653	2.75706	25.6167	11.2752	0.342	36.9033	2.76119	25.4743	12.0315	0.34	36.2984	2.80323	25.4382	14.7711
11	0.285	23.9113	4.31431	25.7902	61.9477	0.332	35.3744	2.69557	23.8385	10.0156	0.333	34.9402	2.73667	23.9049	12.4488	0.331	34.93	2.721	23.7612	11.9846	0.327	34.1398	2.77126	23.6526	15.5469
12	0.316	28.856	3.70916	26.7578	49.5826	0.347	38.3783	2.74541	26.341	9.38482	0.349	38.1964	2.7694	26.4453	10.6005	0.347	37.7954	2.78219	26.2885	11.9384	0.343	37.0856	2.82033	26.1484	14.7555
13	0.287	25.6098	3.79222	24.2795	54.2907	0.32	35.2215	2.63476	23.2001	9.61894	0.32	34.9011	2.65792	23.1911	11.2227	0.317	34.5879	2.66542	23.0478	12.2837	0.315	33.8167	2.72286	23.0195	16.0522
14	0.28	24.2729	4.14372	25.145	60.3328	0.324	35.4919	2.63813	23.4081	9.01761	0.323	35.1321	2.65874	23.3518	10.6441	0.321	34.8454	2.66623	23.2265	11.6363	0.319	34.3656	2.69313	23.1377	13.7339
15	0.312	28.5206	3.73664	26.6427	50.5316	0.347	38.2671	2.7309	26.1259	9.15809	0.347	37.6998	2.77777	26.1803	12.017	0.345	37.415	2.78693	26.0683	12.9647	0.343	36.9168	2.81755	26.0037	15.0546
16	0.321	28.5782	4.13758	29.5612	56.7967	0.36	39.9391	2.81244	28.0815	10.9868	0.358	39.7029	2.81474	27.9383	11.5697	0.357	39.1773	2.85082	27.9219	13.843	0.355	38.882	2.86094	27.8098	14.7837
17	0.316	27.4703	3.68077	25.278	48.7686	0.359	36.5678	2.79989	25.5965	10.3351	0.358	36.3112	2.81543	25.5579	11.457	0.358	35.9646	2.8431	25.5628	13.1553	0.357	35.8544	2.84697	25.5192	13.5404
18	0.33	31.8523	3.49924	27.8648	42.9281	0.362	40.3033	2.78915	28.103	9.4275	0.362	39.9368	2.8169	28.1245	11.1376	0.359	39.8704	2.80163	27.9256	10.7798	0.359	39.5102	2.82969	27.9504	12.4653
19	0.314	30.4295	3.00584	22.8666	29.7855	0.34	35.1637	2.72525	23.9574	10.3591	0.338	34.8586	2.73532	23.8373	11.4772	0.337	34.7203	2.7393	23.7773	11.9634	0.335	34.6291	2.73227	23.6541	11.9835
20	0.29	31.2996	2.94086	23.0119	32.0766	0.33	38.2539	2.64135	25.2604	7.52909	0.324	38.1783	2.60327	24.8471	6.35454	0.323	37.7966	2.62578	24.8114	8.0851	0.321	37.5795	2.62516	24.663	8.59083
21	0.332	31.409	3.31745	26.0495	37.6884	0.379	39.1551	2.87102	28.1038	10.3513	0.381	39.2046	2.87876	28.2152	10.4884	0.379	38.778	2.89961	28.1103	12.0906	0.376	38.5853	2.89341	27.9108	12.3247
22	0.339	30.9118	3.4287	26.4969	39.7994	0.365	37.9772	2.80849	26.6646	9.71139	0.367	37.6132	2.8554	26.8502	12.0519	0.364	37.5827	2.83846	26.6692	11.5931	0.363	37.2102	2.85859	26.5921	13.0832
23	0.368	35.225	3.54766	31.2416	39.1397	0.385	42.5494	2.8843	30.6813	9.47947	0.386	42.4382	2.89835	30.7501	10.1655	0.383	42.2221	2.89509	30.5592	10.49	0.379	41.0829	2.95565	30.3567	14.6579
24	0.301	31.5544	3.1345	24.7269	36.7344	0.322	37.9353	2.65476	25.1773	10.2086	0.323	37.8284	2.66782	25.2298	10.9017	0.321	37.6475	2.67071	25.1364	11.4209	0.319	37.4888	2.65673	24.8994	11.3229
25	0.32	35.9763	3.10691	27.9438	32.446	0.343	42.5361	2.71245	28.8442	8.66533	0.343	41.9955	2.75842	28.9603	11.3493	0.341	41.6183	2.75573	28.6722	12.0107	0.338	41.4988	2.74134	28.4406	11.7645
26	0.336	32.2065	2.98759	24.0549	25.0986	0.351	35.8308	2.74546	24.593	9.27021	0.352	35.5438	2.7815	24.7163	11.1538	0.35	35.3652	2.77852	24.5657	11.517	0.349	35.1	2.79961	24.5666	12.8419
27	0.36	34.1266	3.0721	26.2101	23.7262	0.38	37.9272	2.85988	27.1168	8.94787	0.38	37.6613	2.87964	27.1128	10.207	0.377	37.4694	2.87771	26.9566	10.6015	0.377	37.1708	2.90204	26.9678	12.0576
28	0.326	31.7583	3.14272	24.9518	32.5228	0.353	37.4598	2.77151	25.955	9.7393	0.357	37.4182	2.80784	26.2661	11.0104	0.355	37.1304	2.81245	26.1069	11.837	0.352	36.7693	2.81638	25.889	12.8143
29	0.321	34.1958	2.96255	25.3267	26.3023	0.338	38.6255	2.70689	26.1388	8.92542	0.34	37.96	2.77821	26.3652	12.8041	0.339	37.8007	2.78282	26.2981	13.3103	0.338	37.8773	2.76516	26.1842	12.574
30	0.334	33.6931	3.16997	26.7015	32.1862	0.358	39.5431	2.7801	27.4834	9.31236	0.359	39.2307	2.8053	27.5134	10.8397	0.355	38.9504	2.80394	27.3036	11.4159	0.355	38.8112	2.81227	27.2868	11.9927
31	0.332	35.051	2.92159	25.6011	22.21	0.353	38.5883	2.77076	26.7297	9.7423	0.355	38.6806	2.77647	26.8489	9.71952	0.352	38.2142	2.79177	26.6713	11.2868	0.352	38.0927	2.79864	26.652	11.785
32	0.317	32.1338	2.87762	23.1172	23.5033	0.34	35.9904	2.69569	24.2547	8.41392	0.34	35.7775	2.71554	24.2889	9.61869	0.339	35.7776	2.70676	24.2103	9.33185	0.338	35.6358	2.71046	24.1473	9.81967
33	0.35	32.5911	3.35461	27.3327	36.0986	0.382	39.3102	2.88456	28.3482	10.4389	0.384	39.1919	2.90951	28.5073	11.4876	0.381	38.869	2.9144	28.3199	12.3484	0.38	38.6216	2.92669	28.2584	13.267
34	0.322	33.926	2.82952	23.9986	19.9773	0.342	36.9763	2.70209	24.9783	8.62359	0.343	36.7688	2.72408	25.0403	9.86861	0.342	36.6743	2.72813	25.0131	10.2344	0.341	36.7151	2.7147	24.9176	9.69239
35	0.315	30.7206	3.15889	24.2608	35.0821	0.35	37.1945	2.76733	25.7324	10.2423	0.352	37.1314	2.78274	25.8318	10.8911	0.351	36.7842	2.81166	25.8562	12.6321	0.348	36.682	2.79606	25.6413	12.3887
36	0.328	34.263	2.89276	24.7787	22.0448	0.349	37.6118	2.75033	25.8612	9.99304	0.352	37.3739	2.79382	26.104	11.9595	0.35	37.2528	2.79167	25.9994	12.1748	0.348	37.2705	2.77146	25.8234	11.4892
37	0.325	42.374	2.28154	24.1695	23.9698	0.341	40.83	2.48609	25.3767	9.67508	0.342	40.8391	2.48027	25.323	-9.95597	0.34	40.6158	2.47432	25.1241	-9.61366	0.336	40.4089	2.46501	24.9021	-9.46052
38	0.292	40.8578	2.13012	21.758	27.6295	0.315	39.1068	2.38277	23.2957	9.46751	0.316	39.1549	2.38418	23.3381	-9.54208	0.311	38.9494	2.36477	23.0266	-9.82228	0.31	38.8992	2.35613	22.9129	-10.0666
39	0.304	40.7248	2.16026	21.994	30.5114	0.342	38.7694	2.49114	24.1451	8.1441	0.34	38.8363	2.47212	24.002	-9.14626	0.339	38.6827	2.47435	23.9286	-8.60696	0.336	38.6526	2.43508	23.5305	-10.2139
40	0.292	40.5711	2.10747	21.3756	31.4005	0.318	38.2581	2.3862	22.8228	9.7804	0.321	38.5947	2.38296	22.9924	-10.9277	0.318	38.3624	2.37645	22.7916	-10.5257	0.314	37.9503	2.37592	22.5417	-9.31337
41	0.288	42.0576	2.05013	21.5559	38.2853	0.323	38.205	2.47423	23.632	4.45155	0.325	38.6128	2.45449	23.6937	-6.42231	0.321	38.4555	2.43707	23.4297	-6.71511	0.319	38.4976	2.42163	23.3067	-7.497
42	0.309	38.7571	2.26561	21.9521	18.4179	0.341	39.0907	2.4958	24.3906	8.86509	0.342	39.4204	2.47548	24.3961	-10.6846	0.339	39.1974	2.47589	24.2621	-10.0255	0.338	39.0874	2.47224	24.1583	-9.86657
43	0.299	41.2351	2.21634	22.8478	20.5238	0.324	40.657	2.41067	24.5027	9.35964	0.324	40.4812	2.41801	24.471	-8.55542	0.321	40.6459	2.38295	24.2143	-10.5935	0.322	40.644	2.39499	24.3355	-10.0362
44	0.411	46.6814	2.46939	28.8187	34.9223	0.445	43.5647	2.83915	30.9217	9.36144	0.447	43.5186	2.85245	31.0336	-8.72519	0.443	43.5696	2.8197	30.7133	-10.1485	0.44	43.4668	2.81307	30.5688	-10.1614
45	0.341	43.5982	2.25433	24.5712	36.1615	0.38	40.4489	2.61525	26.446	9.02089	0.379	40.3232	2.61345	26.3456	-8.75428	0.378	40.5389	2.59966	26.3468	-9.91606	0.375	40.6291	2.58046	26.2104	-10.9755
46	0.332	47.6446	2.2129	26.3582	35.1956	0.367	44.7396	2.57698	28.8232	8.71489	0.369	44.9148	2.56266	28.7754	-9.75789	0.367	44.8345	2.54409	28.5157	-10.4011	0.364	44.5214	2.54335	28.3083	-9.69228
47	0.364	55.2923	2.44746	33.8314	19.1569	0.391	55.7088	2.65465	36.9719	9.62139	0.392	55.8073	2.64858	36.9526	-10.0735	0.388	55.5136	2.63782	36.6087	-10.0594	0.386	55.4304	2.63449	36.5077	-10.0683
48	0.286	36.6945	2.14681	19.694	22.8739	0.309	35.8282	2.34907	21.0407	10.3095	0.312	35.8273	2.35522	21.0953	-10.0419	0.304	35.8315	2.32258	20.8054	-11.4738	0.304	35.7338	2.32116	20.7359	-11.206
49	0.316	42.3606	2.17913	23.0773	33.1572	0.348	39.8302	2.5111	25.0044	8.86806	0.349	40.0387	2.49854	25.0096	-9.9884	0.347	39.8353	2.48433	24.741	-10.0369	0.346	39.8751	2.47304	24.6531	-10.6432
50	0.339	40.9331	2.37007	24.2536	20.0264	0.36	39.9573	2.54583	25.4311	9.17667	0.362	40.0834	2.53889	25.4418	-9.82168	0.36	40.047	2.52827	25.3124	-10.1751	0.358	39.9222	2.50997	25.0509	-10.6142
51	0.363	48.149	2.27267	27.3568	43.4491	0.41	43.0736	2.77118	29.8411	5.04162	0.408	42.8978	2.76042	29.604	-5.04672	0.407	43.0264	2.73881	29.4603	-6.20827	0.406	43.078	2.72812	29.3805	-6.76092
52	0.376	50.1209	2.33215	29.2224	41.1095	0.413	45.7804	2.74588	31.4269	9.13661	0.415	45.7434	2.74773	31.4226	-8.97603	0.412	45.6141	2.73759	31.2182	-9.10496	0.41	45.1347	2.73954	30.9121	-7.93177
53	0.392	51.5479	2.37641	30.6247	39.9621	0.441	48.0309	2.82634	33.938	8.99994	0.444	47.7515	2.85435	34.0749	-7.27273	0.441	47.4667	2.84829	33.7998	-6.91913	0.439	47.4838	2.83127	33.6099	-7.64133
54	0.329	48.1775	2.16796	26.1117	41.838	0.363	43.5629	2.55004	27.7718	8.88799	0.364	43.4251	2.56441	27.84	-7.92766	0.362	43.2922	2.55957	27.7024	-7.81661	0.361	43.0356	2.56613	27.6087	-6.9136
55	0.332	45.8065	2.16635	24.8083	43.164	0.365	41.2065	2.55619	26.3329	9.17912	0.365	41.139	2.56098	26.339	-8.79648	0.363	40.9664	2.55688	26.1866	-8.51434	0.362	41.1305	2.53571	26.0737	-9.85909
56	0.35	44.6223	2.20692	24.6194	47.5697	0.38	39.0513	2.61037	25.4846	9.30087	0.383	39.2873	2.61273	25.6618	-9.88123	0.38	39.1628	2.60195	25.4749	-9.96654	0.378	38.8844	2.61296	25.4008	-8.71641
57	0.28	43.3612	1.96661	21.3186	48.5393	0.33	39.4156	2.44309	24.074	9.18145	0.331	39.3217	2.44986	24.0832	-8.62116	0.329	38.7704	2.46947	23.9356	-6.23389	0.327	38.5523	2.47171	23.8225	-5.52943
58	0.316	46.5195	2.07646	24.149	49.5373	0.358	41.384	2.53697	26.2476	8.93011	0.36	41.4904	2.54098	26.3566	-9.03536	0.357	41.4843	2.52312	26.1675	-9.79532	0.355	41.3704	2.51061	25.9663	-10.0422
59	0.328	47.1892	2.09768	24.7469	52.3094	0.357	40.8329	2.53612	25.8893	9.04575	0.356	40.7464	2.53299	25.8025	-8.94882	0.355	40.4415	2.54443	25.7251	-7.64602	0.355	40.3415	2.53642	25.5808	-7.71636
60	0.354	47.3505	2.18004	25.8065	53.0644	0.397	41.3628	2.67331	27.6439	9.06714	0.399	41.6476	2.65802	27.6751	-10.4496	0.397	41.4818	2.64942	27.4756	-10.3701	0.394	41.2033	2.65639	27.363	-9.3426
